# Supplementary material for: The Owls Are Not What They Seem: Health, Mood, and Sleep Problems Reported by Morning and Evening Types with Atypical Timing of Weekend Sleep
Source: Clocks Sleep. 2025 Jul 11;7(3):35. doi: 10.3390/clockssleep7030035 (PMC12286085; doi:10.3390/clockssleep7030035)
Supplement: Supplementary file 1 [file clockssleep-07-00035-s001.zip]

Archive with 1 entries (1 files):
- clockssleep-3595771-supplementary.pdf
